# Supplementary material for: Two new species of Gingers (Zingiberaceae) from Myanmar
Source: PhytoKeys. 2012 Jun 7;(13):5–14. doi: 10.3897/phytokeys.13.2670 (PMC3391713; doi:10.3897/phytokeys.13.2670)
Supplement: XML Treatment for Globba sherwoodiana [file phytokeys.13.2670-treatment1.xml]

<!DOCTYPE tp:taxon-treatment
  PUBLIC "-//TaxonX//DTD Taxonomic Treatment Publishing DTD v0 20100105//EN" "tax-treatment-NSO.dtd">
<tp:taxon-treatment xmlns:tp="http://www.plazi.org/taxpub"><tp:treatment-meta><mixed-citation publication-type="journal"><person-group><name><surname>Gowda</surname><given-names>Vinita</given-names></name><name><surname>Kress</surname><given-names>W. John</given-names></name><name><surname>Htun</surname><given-names>Thet</given-names></name></person-group><article-title>Two new species of Gingers (Zingiberaceae) from Myanmar</article-title><source>PhytoKeys</source><day>7</day><month>6</month><year>2012</year><volume>2012</volume><issue>13</issue><fpage>5</fpage><lpage>14</lpage><pub-id pub-id-type="doi">10.3897/phytokeys.13.2670</pub-id></mixed-citation></tp:treatment-meta><tp:nomenclature><tp:taxon-name>
                        <tp:taxon-name-part taxon-name-part-type="genus">Globba</tp:taxon-name-part>
                        <tp:taxon-name-part taxon-name-part-type="species">sherwoodiana</tp:taxon-name-part>
                    <object-id xmlns:xlink="http://www.w3.org/1999/xlink" xlink:type="simple">urn:lsid:ipni.org:names:77119952-1</object-id>
								<object-id xmlns:xlink="http://www.w3.org/1999/xlink" xlink:type="simple">http://species-id.net/wiki/Globba_sherwoodiana</object-id>
								</tp:taxon-name><tp:taxon-authority>W.J.Kress &amp; V.Gowda</tp:taxon-authority><tp:taxon-status xmlns:xlink="http://www.w3.org/1999/xlink" xlink:type="simple">sp. nov.</tp:taxon-status><xref ref-type="fig" rid="F1">Fig. 1</xref><xref ref-type="fig" rid="F3">Plate 1.</xref></tp:nomenclature><tp:treatment-sec sec-type="Diagnosis"><title>Diagnosis.</title><p>A new species in the genus <italic><tp:taxon-name>Globba</tp:taxon-name></italic> Section <italic><tp:taxon-name>Globba</tp:taxon-name></italic> differing from other species in this section, such as <italic><tp:taxon-name>Globba laeta</tp:taxon-name></italic> K.Larsen, <italic><tp:taxon-name>Globba marantina</tp:taxon-name></italic> L., and <italic><tp:taxon-name>Globba winitii</tp:taxon-name></italic> C.H.Wright by the combination of white, sharply reflexed and imbricate inflorescence bracts and soft, glabrous, bright green leaves.</p></tp:treatment-sec><tp:treatment-sec sec-type="Type"><title>Type.</title><p><bold>Myanmar</bold>: Mandalay Division: Pyin Oo Lwin, National Botanical Gardens, 69 km from Mandalay, 1000 m, <named-content xmlns:xlink="http://www.w3.org/1999/xlink" content-type="dwc:verbatimCoordinates" xlink:type="simple">21°59'31"N, 96°28'09"E</named-content>, <italic>W. J. Kress, Thet Htun, and M. Bordelon s.n.</italic> (only living plant collected for cultivation); Plants of this living collection cultivated at the Smithsonian Botany Research Greenhouses as USBRG 1997–141, 29 September 2011, <italic>W. J. Kress, V. Gowda &amp; M. Bordelon 11–8809</italic> (holotype: US! [US 3635561, barcode 00940954; isotypes RAF!, E!).</p></tp:treatment-sec><tp:treatment-sec sec-type="Description"><title>Description.</title><p>Small perennial herbs from 38–45 cm in height to the top of uppermost leaf sheath. Rhizomes compact, non-tuberulous, white with a light orange center internally. Leafy shoots densely clumped, 6 to 8-leaved, stems bright green in color, sparsely hirsute. Basal sheaths 5–7 × 1–2 cm, sparsely hirsute. Plane of distichy perpendicular to rhizome. Leaves glabrous and soft, only midvein of the ventral surface pubescent, lamina 17–20 × 5–8 cm elliptic bright green adaxially and pale green abaxially, margin entire, base attenuate, apex acuminate; petiole 0.5–0.7 × 0.3–0.4 cm, sparsely hirsute, green. Ligule small, 2–3 mm in length, hirsutulous, emarginate not becoming papery. Inflorescence terminal on leafy shoots, pendent 11–15 cm; peduncle 2.5–4 × 0.35–0.5 cm, hirsute, pale green; rachis hirsute, straight, visible; inflorescence bracts 25–30 per inflorescence, bracts decreasing in size from base to the tip, median bract 2.5–3.5 cm × 1.5–1.8 cm, spirally arranged, imbricate and widely separated, sharply reflexed105–107°from vertical axis, glabrous, white. Cincinni ca. 1.4–2 cm long to the first flower, originating under the inflorescence bract, 2–8 mm apart on the rachis, one per bract containing 2–3 flowers; flowers maturing from base to apex of inflorescence; bracteoles tubular, basal and largest bracteole 2.6–3 × 3.5–5 mm, glabrous, light green. Flowers conspicuous; calyx tubular 4.5–5 mm long, reflexed at ca. 3–5mm from base, tri-lobed, yellow green; corolla tube 1.1–1.4 cm long, sparsely puberulous, with lobes reflexed; lobes cucullate, ca. 4–6 mm × 2–3 mm; lateral staminodes 7–9 × 2.3–2.6 mm in length, elliptic, glabrous, orange; labellum 6.2–7.6 × 2.2–2.4 mm, triangular, bi-lobed, glabrous, orange with deep orange center; fertile stamen with filament 1.6–2.6 cm long, orange, glabrous, anther 2.2–2.6 mm long, thecae elliptic with four appendages, glabrous, crest not extended beyond thecae; style held in the ventral furrow of the filament; stigma cup-shaped, pubescent with ciliate margin; ovary uni-locular, 1.2–2 × 1.6–2.7 mm, glabrous, white, with parietal placentation. Epigynous (stylodial) nectaries 2, linear septal, 3–4 mm long, light orange. Fruit and seeds unknown. Bulbils not observed.</p><fig id="F1" position="float" orientation="portrait"><label>Figure 1.</label><caption><p><italic><tp:taxon-name>Globba sherwoodiana</tp:taxon-name></italic> W.J.Kress &amp; V.Gowda. <bold>A</bold> Habit of flowering plant <bold>B</bold> Apical part of leaf sheath showing ligule <bold>C</bold> Flower, lateral view showing bracteoles <bold>D</bold> Calyx with floral tube <bold>E</bold> Flower, frontal view <bold>F</bold> Bracteole <bold>G</bold> Inflorescence bract <bold>H</bold> Base of flower, cut-away view showing style, epigynous nectaries and placentation <bold>I</bold> Anthers with four appendages, style held in the ventral furrow of the filament with a cup-shaped stigma. WJK 11-8809 (US).</p></caption><graphic xmlns:xlink="http://www.w3.org/1999/xlink" xlink:href="PhytoKeys-013-005-g001.jpg" position="float" orientation="portrait" xlink:type="simple"/></fig></tp:treatment-sec><tp:treatment-sec sec-type="Distribution"><title>Distribution.</title><p>At present this species is only known in cultivation in Myanmar where it is commonly sold in the markets and used as an offering in Buddhist ceremonies. However, it is suspected that wild populations are present in the border region between Myanmar and Thailand.</p></tp:treatment-sec><tp:treatment-sec sec-type="Ecology"><title>Ecology.</title><p>The closest relatives of this species (see relationships) inhabit the understory of monsoon forests. We suspect that the same is true for <italic><tp:taxon-name>Globba sherwoodiana</tp:taxon-name></italic>.</p></tp:treatment-sec><tp:treatment-sec sec-type="Etymology"><title>Etymology.</title><p>This splendid and magnificent species of <italic><tp:taxon-name>Globba</tp:taxon-name></italic> is named in honor of Dr. Shirley Sherwood, a great lover of plants and a patron of contemporary botanical art. Her support of botanical research in Myanmar is greatly appreciated.</p></tp:treatment-sec><tp:treatment-sec sec-type="Common name"><title>Common name.</title><p>The local name for this species, “Padein Gno,” means “weeping goldsmith” in the Burmese language. It is said that local goldsmiths in Myanmar weep when they see this flower because no matter how hard they try, they are unable to capture in gold metal the beauty and simplicity of the individual parts of the flower (see <xref ref-type="bibr" rid="B2">Kress 2009</xref>).</p></tp:treatment-sec><tp:treatment-sec sec-type="Conservation status"><title>Conservation status.</title><p>Because this species is commonly cultivated it is in no danger or threat of extinction. However, the lack of known natural populations may su<!--PageBreak-->ggest that this cultivated species may have low levels of genetic diversity. Genetic studies will provide a better understanding of the conservation status of this species.</p></tp:treatment-sec><tp:treatment-sec sec-type="Relationships"><title>Relationships.</title><p><italic><tp:taxon-name>Globba sherwoodiana</tp:taxon-name></italic> was included in the molecular phylogenetic analysis of <xref ref-type="bibr" rid="B10">Williams et al. (labeled as <italic><tp:taxon-name>Globba</tp:taxon-name></italic> “magnifica”; 2004</xref>). Using DNA sequence data from <italic>matK</italic> and ITS, they showed that this species is a member of Sect. <italic><tp:taxon-name>Globba laeta</tp:taxon-name></italic> K.Larsen, <italic><tp:taxon-name>Globba bulbifera</tp:taxon-name></italic> Roxb., <italic><tp:taxon-name>Globba schomburgkii</tp:taxon-name></italic> Hook. f., <italic><tp:taxon-name>Globba globulifera</tp:taxon-name></italic> Gagnep., <italic><tp:taxon-name>Globba adhaerens</tp:taxon-name></italic> Gagnep., <italic><tp:taxon-name>Globba marantina</tp:taxon-name></italic> L., and <italic><tp:taxon-name>Globba winitii</tp:taxon-name></italic> C.H.Wright. Several species in this section have large conspicuous inflorescence bracts similar to those characterizing <italic><tp:taxon-name>Globba sherwoodiana</tp:taxon-name></italic>.</p></tp:treatment-sec><tp:treatment-sec sec-type="Other specimens examined"><title>Other specimens examined.</title><p>Known from the type specimen and additional specimens of USBRG 97–141in cultivation; WJK 00–6669; WJK 99–6533.</p></tp:treatment-sec><tp:treatment-sec><!--Section generated to contain objects referenced in tp:taxon-treatment.--><fig id="F3" position="float" orientation="portrait"><label>Plate 1.</label><caption><p><italic><tp:taxon-name>Globba sherwoodiana</tp:taxon-name></italic> W.J.Kress &amp; V.Gowda. <bold>A</bold> Habit <bold>B</bold> Flower<bold>,</bold> front view showing two lateral staminodes, two petal lobes, labellum, and the four appendages of the anther <bold>C</bold> Inflorescence, lateral view <bold>D</bold> rhizome. WJK 97-141 (USBRG).</p></caption><graphic xmlns:xlink="http://www.w3.org/1999/xlink" xlink:href="PhytoKeys-013-005-g003.jpg" position="float" orientation="portrait" xlink:type="simple"/></fig></tp:treatment-sec><ref-list><ref id="B2"><mixed-citation xmlns:xlink="http://www.w3.org/1999/xlink" xlink:type="simple"><person-group><name name-style="western"><surname>Kress</surname><given-names>WJ</given-names></name></person-group> (<year>2009</year>)<source> The Weeping Goldsmith. Abbeyville Press, New York.</source></mixed-citation></ref><ref id="B10"><mixed-citation xmlns:xlink="http://www.w3.org/1999/xlink" xlink:type="simple"><person-group><name name-style="western"><surname>Williams</surname><given-names>KJ</given-names></name><name name-style="western"><surname>Kress</surname><given-names>WJ</given-names></name><name name-style="western"><surname>Manos</surname><given-names>PS</given-names></name></person-group> (<year>2004</year>)<article-title> The phylogeny, evolution, and classification of the genus <italic>Globba</italic> and tribe Globbeae (Zingiberaceae): Appendages do matter.</article-title><source>American Journal of Botany </source><volume>91</volume>: <fpage>100</fpage>-<lpage>114</lpage>. doi: <ext-link ext-link-type="uri" xlink:href="http://dx.doi.org/10.3732/ajb.91.1.100" xlink:type="simple">10.3732/ajb.91.1.100</ext-link></mixed-citation></ref></ref-list></tp:taxon-treatment>
